# Supplementary material for: QNBC Is Associated with High Genomic Instability Characterized by Copy Number Alterations and miRNA Deregulation
Source: Int J Mol Sci. 2021 Oct 26;22(21):11548. doi: 10.3390/ijms222111548 (PMC8584247; doi:10.3390/ijms222111548)
Supplement: Supplementary file 1 [file ijms-22-11548-s001.zip]

Archive with 1 entries (1 files):
- ijms-1404735-supplementary.pdf
